# Supplementary material for: Identification and Characterization of Segregation Distortion Loci on Cotton Chromosome 18
Source: Front Plant Sci. 2017 Jan 12;7:2037. doi: 10.3389/fpls.2016.02037 (PMC5242213; doi:10.3389/fpls.2016.02037)
Supplement: Supplementary file 1 [file Data_Sheet_1.XLSX]

## Sheet: Table S1
Supplementary Table S1 The genes found in SDL with their predicted function and GO terms by the software BLAST2GO.
SDL	Chromosome position	Start	End	Genes	Function	GO annnoation
SDL18.1	D13	59639908	59840311	Gh_D13G2340	glutamine-dependent asparagine synthase 1	GO:0008152|metabolic process ; GO:0006529|asparagine biosynthetic process ; GO:0004066|asparagine synthase (glutamine-hydrolyzing) activity
				Gh_D13G2343	Ribosomal protein S18	GO:0005840|ribosome ; GO:0006412|translation ; GO:0005622|intracellular ; GO:0003735|structural constituent of ribosome
				Gh_D13G2344		GO:0046872|metal ion binding
				Gh_D13G2345	GTP-binding protein Obg/CgtA	GO:0000287|magnesium ion binding ; GO:0005525|GTP binding ; GO:0003924|GTPase activity
				Gh_D13G2347	damaged DNA binding 2	GO:0005515|protein binding
				Gh_D13G2348	RING/U-box superfamily protein	GO:0005515|protein binding ; GO:0008270|zinc ion binding
				Gh_D13G2349	UDP-glucosyl transferase 71D1	GO:0008152|metabolic process ; GO:0016758|transferase activity, transferring hexosyl groups
				Gh_D13G2350	UDP-glucosyl transferase 71D1	GO:0008152|metabolic process ; GO:0016758|transferase activity, transferring hexosyl groups
				Gh_D13G2351	pleckstrin homologue 1	GO:0005515|protein binding ; GO:0005543|phospholipid binding
				Gh_D13G2352	eukaryotic translation initiation factor 3E	GO:0003743|translation initiation factor activity ; GO:0005852|eukaryotic translation initiation factor 3 complex ; GO:0005737|cytoplasm
				Gh_D13G2353	Glycosyl hydrolase family protein	GO:0004553|hydrolase activity, hydrolyzing O-glycosyl compounds ; GO:0005975|carbohydrate metabolic process
				Gh_D13G2355	alpha-glucan phosphorylase 2	GO:0005975|carbohydrate metabolic process ; GO:0008184|glycogen phosphorylase activity
				Gh_D13G2357	RNA-binding (RRM/RBD/RNP motifs) family protein	GO:0003676|nucleic acid binding
				Gh_D13G2358	proliferating cell nuclear antigen 2	GO:0003677|DNA binding ; GO:0043626|PCNA complex ; GO:0006275|regulation of DNA replication ; GO:0030337|DNA polymerase processivity factor activity
				Gh_D13G2359	cytosolic enolase	GO:0000287|magnesium ion binding ; GO:0004634|phosphopyruvate hydratase activity ; GO:0006096|glycolysis ; GO:0000015|phosphopyruvate hydratase complex
				Gh_D13G2360	tubulin beta chain 3	GO:0051258|protein polymerization ; GO:0005874|microtubule ; GO:0043234|protein complex ; GO:0006184|GTP catabolic process ; GO:0007017|microtubule-based process ; GO:0005525|GTP binding ; GO:0005200|structural constituent of cytoskeleton; GO:0003924|GTPase activity
				Gh_D13G2362	beta-galactosidase 7	GO:0004553|hydrolase activity, hydrolyzing O-glycosyl compounds ; GO:0005975|carbohydrate metabolic process
				Gh_D13G2363	BTB/POZ domain-containing protein	GO:0006511|ubiquitin-dependent protein catabolic process
				Gh_D13G2364	eukaryotic translation initiation factor 3G1	GO:0003743|translation initiation factor activity ; GO:0005852|eukaryotic translation initiation factor 3 complex ; GO:0005737|cytoplasm ; GO:0003676|nucleic acid binding
				Gh_D13G2365	sterol 4-alpha-methyl-oxidase 2-1	GO:0005506|iron ion binding ; GO:0006633|fatty acid biosynthetic process ; GO:0055114|oxidation-reduction process ; GO:0016491|oxidoreductase activity
				Gh_D13G2366	senescence-associated gene 13	GO:0008152|metabolic process ; GO:0016491|oxidoreductase activity
SDL18.2	scaffold4656_D13	20686	220972	Gh_D13G2467	receptor like protein 9	GO:0005515|protein binding
				Gh_D13G2468	Leucine-rich receptor-like protein kinase family protein	GO:0005515|protein binding
				Gh_D13G2470	Octicosapeptide/Phox/Bem1p (PB1) domain-containing protein / tetratricopeptide repeat (TPR)-containing protein	GO:0005515|protein binding
				Gh_D13G2471	Ankyrin repeat family protein with DHHC zinc finger domain	GO:0005515|protein binding ; GO:0008270|zinc ion binding
				Gh_D13G2472	Inorganic H pyrophosphatase family protein	GO:0016020|membrane ; GO:0004427|inorganic diphosphatase activity ; GO:0015992|proton transport ; GO:0009678|hydrogen-translocating pyrophosphatase activity
				Gh_D13G2473	RING/U-box superfamily protein	GO:0005515|protein binding ; GO:0008270|zinc ion binding
				Gh_D13G2474	monogalactosyldiacylglycerol synthase 2	GO:0030246|carbohydrate binding ; GO:0009247|glycolipid biosynthetic process ; GO:0030259|lipid glycosylation ; GO:0016758|transferase activity, transferring hexosyl groups ; GO:0005975|carbohydrate metabolic process
				Gh_D13G2475	ubiquitin-specific protease 22	GO:0046872|metal ion binding ; GO:0006511|ubiquitin-dependent protein catabolic process ; GO:0008270|zinc ion binding ; GO:0004221|ubiquitin thiolesterase activity
				Gh_D13G2476	purple acid phosphatase 26	GO:0016787|hydrolase activity
				Gh_D13G2477	sucrose phosphate synthase 1F	GO:0009058|biosynthetic process
				Gh_D13G2478	heptahelical transmembrane protein1	GO:0016021|integral to membrane
				Gh_D13G2479	heptahelical transmembrane protein1	GO:0016021|integral to membrane
				Gh_D13G2480	Malectin/receptor-like protein kinase family protein	GO:0004713|protein tyrosine kinase activity; GO:0005524|ATP binding ; GO:0004674|protein serine/threonine kinase activity ; GO:0004672|protein kinase activity ; GO:0006468|protein phosphorylation
				Gh_D13G2481	Malectin/receptor-like protein kinase family protein	GO:0004713|protein tyrosine kinase activity; GO:0005524|ATP binding ; GO:0004674|protein serine/threonine kinase activity ; GO:0004672|protein kinase activity ; GO:0006468|protein phosphorylation
				Gh_D13G2483	Exostosin family protein	GO:0016020|membrane
SDL18.3	D13	54953195	55153365	Gh_D13G1956	KNOTTED1-like homeobox gene 3	GO:0005634|nucleus ; GO:0003677|DNA binding ; GO:0006355|regulation of transcription, DNA-dependent ; GO:0043565|sequence-specific DNA binding ; GO:0003700|sequence-specific DNA binding transcription factor activity
				Gh_D13G1957	calcium-binding EF hand family protein	GO:0005509|calcium ion binding
				Gh_D13G1958	Octicosapeptide/Phox/Bem1p (PB1) domain-containing protein / tetratricopeptide repeat (TPR)-containing protein	GO:0005515|protein binding
				Gh_D13G1960	Calcium-dependent lipid-binding (CaLB domain) family protein	GO:0005515|protein binding
				Gh_D13G1964	Core-2/I-branching beta-1,6-N-acetylglucosaminyltransferase family protein	GO:0016020|membrane ; GO:0008375|acetylglucosaminyltransferase activity
				Gh_D13G1966	EIN3-binding F box protein 1	GO:0005515|protein binding
				Gh_D13G1968	DEAD/DEAH box RNA helicase family protein	GO:0005524|ATP binding ; GO:0004386|helicase activity ; GO:0008026|ATP-dependent helicase activity ; GO:0003676|nucleic acid binding
				Gh_D13G1970	Major facilitator superfamily protein	GO:0016020|membrane ; GO:0006810|transport ; GO:0006857|oligopeptide transport; GO:0005215|transporter activity
				Gh_D13G1973	Low temperature and salt responsive protein family	GO:0016021|integral to membrane
				Gh_D13G1974	cyclic nucleotide gated channel 5	GO:0016020|membrane ; GO:0055085|transmembrane transport ; GO:0006813|potassium ion transport ; GO:0005249|voltage-gated potassium channel activity; GO:0005515|protein binding ; GO:0005216|ion channel activity ; GO:0006811|ion transport
				Gh_D13G1975	Endomembrane protein 70 protein family	GO:0016021|integral to membrane
				Gh_D13G1976	Cytosol aminopeptidase family protein	GO:0006508|proteolysis ; GO:0004177|aminopeptidase activity ; GO:0019538|protein metabolic process ; GO:0005622|intracellular ; GO:0005737|cytoplasm ; GO:0030145|manganese ion binding ; GO:0008235|metalloexopeptidase activity
				Gh_D13G1977	DNA glycosylase superfamily protein	GO:0008725|DNA-3-methyladenine glycosylase activity ; GO:0006284|base-excision repair
				Gh_D13G1978	Leucine-rich repeat protein kinase family protein	GO:0004713|protein tyrosine kinase activity; GO:0005524|ATP binding ; GO:0005515|protein binding ; GO:0004672|protein kinase activity ; GO:0006468|protein phosphorylation
				Gh_D13G1979	fatty acid desaturase 6	GO:0006629|lipid metabolic process
				Gh_D13G1980	beta-galactosidase 15	GO:0030246|carbohydrate binding ; GO:0004553|hydrolase activity, hydrolyzing O-glycosyl compounds ; GO:0005975|carbohydrate metabolic process
SDL18.4	D13	48962084	49162313	Gh_D13G1611	tubulin alpha-2 chain	GO:0051258|protein polymerization ; GO:0005874|microtubule ; GO:0043234|protein complex ; GO:0006184|GTP catabolic process ; GO:0007017|microtubule-based process ; GO:0005525|GTP binding ; GO:0005200|structural constituent of cytoskeleton; GO:0003924|GTPase activity
				Gh_D13G1610	RING/U-box superfamily protein	GO:0005515|protein binding ; GO:0008270|zinc ion binding
				Gh_D13G1609	Arabidopsis thaliana gibberellin 2-oxidase 1	GO:0016706|oxidoreductase activity, acting on paired donors, with incorporation or reduction of molecular oxygen, 2-oxoglutarate as one donor, and incorporation of one atom each of oxygen into both donors ; GO:0005506|iron ion binding ; GO:0055114|oxidation-reduction process ; GO:0016491|oxidoreductase activity
SDL18.5	D13	37584565	37784761	Gh_D13G1240	cytochrome P450, family 716, subfamily A, polypeptide 1	GO:0009055|electron carrier activity ; GO:0020037|heme binding ; GO:0016705|oxidoreductase activity, acting on paired donors, with incorporation or reduction of molecular oxygen ; GO:0005506|iron ion binding ; GO:0055114|oxidation-reduction process
				Gh_D13G1239	N-acetyl-l-glutamate kinase	GO:0006561|proline biosynthetic process; GO:0008652|cellular amino acid biosynthetic process ; GO:0004349|glutamate 5-kinase activity
				Gh_D13G1238	NB-ARC domain-containing disease resistance protein	GO:0043531|ADP binding
				Gh_D13G1235		GO:0016998|cell wall macromolecule catabolic process
				Gh_D13G1234	GDSL-like Lipase/Acylhydrolase superfamily protein	GO:0016788|hydrolase activity, acting on ester bonds ; GO:0006629|lipid metabolic process
SDL18.6	D13	19563177	19763224	Gh_D13G0929	acyl-activating enzyme 15	GO:0008152|metabolic process ; GO:0003824|catalytic activity
				Gh_D13G0928	BED zinc finger ;hAT family dimerisation domain	GO:0003677|DNA binding ; GO:0046983|protein dimerization activity
				Gh_D13G0927	aminoalcoholphosphotransferase 1	GO:0016020|membrane ; GO:0008654|phospholipid biosynthetic process ; GO:0016780|phosphotransferase activity, for other substituted phosphate groups
				Gh_D13G0925	RING/U-box superfamily protein	GO:0005515|protein binding ; GO:0008270|zinc ion binding
SDL18.7	D13	45308123	45508222	Gh_D13G1454	Protein kinase superfamily protein	GO:0030247|polysaccharide binding
				Gh_D13G1452	myb domain protein 101	GO:0003682|chromatin binding
				Gh_D13G1447	GDSL-like Lipase/Acylhydrolase superfamily protein	GO:0016788|hydrolase activity, acting on ester bonds ; GO:0006629|lipid metabolic process
				Gh_D13G1444	small ubiquitin-like modifier 1	GO:0005515|protein binding
				Gh_D13G1440	SWIB/MDM2 domain superfamily protein	GO:0005515|protein binding
				Gh_D13G1439	GDSL-like Lipase/Acylhydrolase superfamily protein	GO:0016788|hydrolase activity, acting on ester bonds ; GO:0006629|lipid metabolic process
SDL18.8	D13	51331156	51531608	Gh_D13G1714	exostosin family protein	GO:0016020|membrane
				Gh_D13G1713	glutamate-ammonia ligases;catalytics;glutamate-ammonia ligases	GO:0006807|nitrogen compound metabolic process ; GO:0004356|glutamate-ammonia ligase activity ; GO:0055114|oxidation-reduction process ; GO:0016491|oxidoreductase activity
				Gh_D13G1712	myb domain protein 30	GO:0003682|chromatin binding
				Gh_D13G1711	F-box family protein	GO:0005515|protein binding
				Gh_D13G1709	Co-chaperone GrpE family protein	GO:0006457|protein folding ; GO:0051087|chaperone binding ; GO:0000774|adenyl-nucleotide exchange factor activity ; GO:0042803|protein homodimerization activity
SDL18.9	D13	2828797	3028915	Gh_D13G0290	xyloglucan endotransglucosylase/hydrolase 28	GO:0048046|apoplast ; GO:0016762|xyloglucan:xyloglucosyl transferase activity ; GO:0004553|hydrolase activity, hydrolyzing O-glycosyl compounds ; GO:0005618|cell wall ; GO:0006073|cellular glucan metabolic process ; GO:0005975|carbohydrate metabolic process
				Gh_D13G0292	C2H2 and C2HC zinc fingers superfamily protein	GO:0046872|metal ion binding ; GO:0008270|zinc ion binding ; GO:0003676|nucleic acid binding
				Gh_D13G0293	B-box type zinc finger family protein	GO:0008270|zinc ion binding ; GO:0005622|intracellular
				Gh_D13G0294	fructose-bisphosphate aldolase 2	GO:0004332|fructose-bisphosphate aldolase activity ; GO:0006096|glycolysis
				Gh_D13G0295	fructose-bisphosphate aldolase 2	GO:0004332|fructose-bisphosphate aldolase activity ; GO:0006096|glycolysis
				Gh_D13G0296	glycosyl hydrolase 9B18	GO:0004553|hydrolase activity, hydrolyzing O-glycosyl compounds ; GO:0005975|carbohydrate metabolic process
				Gh_D13G0298	ferulic acid 5-hydroxylase 1	GO:0009055|electron carrier activity ; GO:0020037|heme binding ; GO:0016705|oxidoreductase activity, acting on paired donors, with incorporation or reduction of molecular oxygen ; GO:0005506|iron ion binding ; GO:0055114|oxidation-reduction process
				Gh_D13G0299	GATA transcription factor 5	GO:0006355|regulation of transcription, DNA-dependent ; GO:0043565|sequence-specific DNA binding ; GO:0008270|zinc ion binding ; GO:0003700|sequence-specific DNA binding transcription factor activity
				Gh_D13G0300	Subtilase family protein	GO:0004252|serine-type endopeptidase activity ; GO:0006508|proteolysis ; GO:0042802|identical protein binding ; GO:0043086|negative regulation of catalytic activity
				Gh_D13G0301	xylulose kinase-1	GO:0016773|phosphotransferase activity, alcohol group as acceptor ; GO:0005975|carbohydrate metabolic process
				Gh_D13G0302	Kinesin motor family protein	GO:0007018|microtubule-based movement ; GO:0005875|microtubule associated complex ; GO:0005524|ATP binding ; GO:0003777|microtubule motor activity ; GO:0008017|microtubule binding ; GO:0005871|kinesin complex
				Gh_D13G0303	salt tolerance homolog2	GO:0008270|zinc ion binding ; GO:0005622|intracellular
				Gh_D13G0305	Minichromosome maintenance (MCM2/3/5) family protein	GO:0003677|DNA binding ; GO:0005524|ATP binding ; GO:0006260|DNA replication ; GO:0006270|DNA replication initiation ; GO:0000166|nucleotide binding ; GO:0042555|MCM complex ; GO:0017111|nucleoside-triphosphatase activity; GO:0003678|DNA helicase activity
				Gh_D13G0306	vacuolar proton ATPase A3	GO:0033179|proton-transporting V-type ATPase, V0 domain ; GO:0015991|ATP hydrolysis coupled proton transport ; GO:0015078|hydrogen ion transmembrane transporter activity
				Gh_D13G0307	Papain family cysteine protease	GO:0008234|cysteine-type peptidase activity ; GO:0006508|proteolysis
SDL18.10	D13	1917644	2118030	Gh_D13G0200	expansin A4	GO:0009664|plant-type cell wall organization ; GO:0005576|extracellular region
				Gh_D13G0203	Dof-type zinc finger DNA-binding family protein	GO:0003677|DNA binding ; GO:0006355|regulation of transcription, DNA-dependent ; GO:0008270|zinc ion binding
				Gh_D13G0205	ACT domain-containing protein	GO:0016597|amino acid binding ; GO:0008152|metabolic process
				Gh_D13G0206	actin depolymerizing factor 4	GO:0003779|actin binding ; GO:0015629|actin cytoskeleton; GO:0005622|intracellular ; GO:0030042|actin filament depolymerization
				Gh_D13G0207	basic helix-loop-helix (bHLH) DNA-binding superfamily protein	GO:0046983|protein dimerization activity
				Gh_D13G0208	RAB GTPase homolog 8C	GO:0016020|membrane ; GO:0007165|signal transduction ; GO:0006184|GTP catabolic process ; GO:0005622|intracellular ; GO:0003924|GTPase activity ; GO:0006886|intracellular protein transport ; GO:0006913|nucleocytoplasmic transport; GO:0007264|small GTPase mediated signal transduction ; GO:0005525|GTP binding ; GO:0015031|protein transport
				Gh_D13G0210	C2H2 type zinc finger transcription factor family	GO:0046872|metal ion binding
				Gh_D13G0211	Chalcone-flavanone isomerase family protein	GO:0016872|intramolecular lyase activity
				Gh_D13G0213	hercules receptor kinase 1	GO:0004713|protein tyrosine kinase activity; GO:0005524|ATP binding ; GO:0004674|protein serine/threonine kinase activity ; GO:0004672|protein kinase activity ; GO:0006468|protein phosphorylation
SDL18.11	D13	1428438	1427992	Gh_D13G0133	purple acid phosphatase 27	GO:0016787|hydrolase activity
				Gh_D13G0134	purple acid phosphatase 27	GO:0016787|hydrolase activity
				Gh_D13G0135	Restriction endonuclease, type II-like superfamily protein	GO:0003677|DNA binding ; GO:0006259|DNA metabolic process ; GO:0004518|nuclease activity
				Gh_D13G0136	NAD(P)-binding Rossmann-fold superfamily protein	GO:0008152|metabolic process ; GO:0016491|oxidoreductase activity
				Gh_D13G0138	Heavy metal transport/detoxification superfamily protein	GO:0046872|metal ion binding ; GO:0030001|metal ion transport
				Gh_D13G0143	RING/U-box superfamily protein	GO:0008270|zinc ion binding
				Gh_D13G0152	Glutaredoxin family protein	GO:0015035|protein disulfide oxidoreductase activity ; GO:0009055|electron carrier activity ; GO:0045454|cell redox homeostasis
				Gh_D13G0155	acetyl CoA:(Z)-3-hexen-1-ol acetyltransferase	GO:0016747|transferase activity, transferring acyl groups other than amino-acyl groups
				Gh_D13G0156	UDP-Glycosyltransferase superfamily protein	GO:0009058|biosynthetic process
				Gh_D13G0157	Clathrin, heavy chain	GO:0006886|intracellular protein transport ; GO:0030132|clathrin coat of coated pit ; GO:0030130|clathrin coat of trans-Golgi network vesicle ; GO:0005198|structural molecule activity ; GO:0016192|vesicle-mediated transport
				Gh_D13G0160	zinc finger (CCCH-type) family protein	GO:0046872|metal ion binding ; GO:0005515|protein binding
				Gh_D13G0161	alfin-like 1	GO:0042393|histone binding ; GO:0005515|protein binding ; GO:0006355|regulation of transcription, DNA-dependent ; GO:0008270|zinc ion binding
				Gh_D13G0162	Haloacid dehalogenase-like hydrolase (HAD) superfamily protein	GO:0005515|protein binding
